# Supplementary material for: Single Cell Mass Cytometry Revealed the Immunomodulatory Effect of Cisplatin Via Downregulation of Splenic CD44+, IL-17A+ MDSCs and Promotion of Circulating IFN-γ+ Myeloid Cells in the 4T1 Metastatic Breast Cancer Model
Source: Int J Mol Sci. 2019 Dec 25;21(1):170. doi: 10.3390/ijms21010170 (PMC6982301; doi:10.3390/ijms21010170)
Supplement: Supplementary file 1 [file ijms-21-00170-s001.zip]

Archive with 7 entries (6 files):
- Rev_supplement/
- Rev_supplement/Figure_S1.pdf
- Rev_supplement/Figure_S2.tif
- Rev_supplement/Figure_S3.pdf
- Rev_supplement/Figure_S4.pdf
- Rev_supplement/Figure_S5.tif
- Rev_supplement/Supplementary Figure Legend.docx
